# Supplementary material for: Epidemiology of Cognitive Impairments: Demographic and Clinical Predictors of Memory and Attention Challenges—Findings from Twelve National Disability Indicators
Source: J Clin Med. 2025 Sep 10;14(18):6390. doi: 10.3390/jcm14186390 (PMC12470920; doi:10.3390/jcm14186390)
Supplement: Supplementary file 1 [file jcm-14-06390-s001.zip]

Archive with 3 entries (3 files):
- supplementary file S1.pdf
- supplementary file S2.pdf
- supplementary file S3.pdf
